# Supplementary material for: Non-Adherence to Antiseizure Medications: Rate and Predictors in Saudi Arabia
Source: Medicina (Kaunas). 2024 Oct 9;60(10):1649. doi: 10.3390/medicina60101649 (PMC11509931; doi:10.3390/medicina60101649)
Supplement: Supplementary file 1 [file medicina-60-01649-s001.zip]

Archive with 2 entries (2 files):
- medicina-3182515-File S1.pdf
- medicina-3182515-Table S1.pdf
